# Supplementary material for: In Silico Evaluation of CRISPR-Based Assays for Effective Detection of SARS-CoV-2
Source: Pathogens. 2022 Aug 25;11(9):968. doi: 10.3390/pathogens11090968 (PMC9506389; doi:10.3390/pathogens11090968)
Supplement: Supplementary file 1 [file pathogens-11-00968-s001.zip]

Archive with 2 entries (2 files):
- Figure S1-Multiple sequence alignments of SARS-CoV-2 VOC.pdf
- Table S1-oligonucleotide sequences.xlsx
