# Supplementary material for: In Silico Evaluation of CRISPR-Based Assays for Effective Detection of SARS-CoV-2
Source: Pathogens. 2022 Aug 25;11(9):968. doi: 10.3390/pathogens11090968 (PMC9506389; doi:10.3390/pathogens11090968)
Supplement: Supplementary file 1 [file pathogens-11-00968-s001.zip › Table S1-oligonucleotide sequences.xlsx]

## Sheet: Description
Table S1. sequence of primers and crRNAs for each assay
Column	Description
Title	Title of the publication
Amplification type	nucleic acid amplification assay (none, PCR, RPA/RAA/ERA, LAMP)
Gene	Viral gene used for detection
F Name	Name of forward primer
F primer seq	Sequence of forward primer
R Name	Name of reverse primer
R primer seq	Sequence of reverse primer
Cas type	Type of Cas protein used for detection (Cas12a, Cas12b, Cas13a, Cas13d)
crRNA Name	Name of crRNA
crRNA seq	Sequence of crRNA
Ref no.	Reference number according to main text

## Sheet: oligonucleotide sequences
Title	Amplification type		F Name	F primer seq	R Name	R primer seq	Cas type	crRNA Name	crRNA seq	Ref no.
A CRISPR-based and post-amplification coupled SARS-CoV-2 detection with a portable evanescent wave biosensor.	None	S	SARS-CoV-2 gene S				Cas13a	SARS-CoV-2 gene S crRNA	GAUUUAGACUACCCCAAAAACGAAGGGGACUAAAACGCAGCACCAGCUGUCCAACCUGAAGAAG	17
		N	SARS-CoV-2 gene N				Cas13a	SARS-CoV-2 gene N crRNA	GAUUUAGACUACCCCAAAAACGAAGGGGACUAAAACCGACAUUCCGAAGAACGCUGAAGCGCUG
		Orf1ab	SARS-CoV-2 gene Orf1ab				Cas13a	Universal crRNA Orf1ab	GAUUUAGACUACCCCAAAAACGAAGGGGACUAAAACGCGAGCUCUAUUCUUUGCACUAAUAGCA
A Novel Miniature CRISPR-Cas13 System for SARS-CoV-2 Diagnostics.	LAMP	N	SC-F3	GCTGCTGAGGCTTCTAAG			mCas13	crRNA 4	GCTGGAGCAGCCCTCGATTTGCAGGGTAATCACAGCCA ATTTGCCCCCAGCGCTTCAGCGTTCTTCCCTATAGTGAGT CGTATTAATTTC	18
		N	SC-B3	GCGTCAATATGCTTATTCAGC
		N	SC-FIP	GCGGCCAATGTTTGTAATCAGTAGACGTGGTCCAGAACAA
		N	SC-BIP	TCAGCGTTCTTCGGAATGTCGCTGTGTAGGTCAACCACG
		N	SC-LF	CCTTGTCTGATTAGTTCCTGGT
		N	SC-LB	TGGCATGGAAGTCACACC
A one-step, one-pot CRISPR nucleic acid detection platform (CRISPR-top): Application for the diagnosis of COVID-19.	LAMP	Orf1ab	ORF1ab-F3	CAAATACCTACAACTTGTGCTAA			Cas12b	ORF1ab-gRNA	GUCUAGAGGACAGAAUUUUUCAACGGGUGUGCCAAUGGCCACUUUCCAGGUGGCAAAGCCCGUUGAGCUUCUCAAAUCUGAGAAGUGGCACACCCUGUGGGUUUUACACUU	19
		Orf1ab	ORF1ab-B3	CATCAGTACTAGTGCCTGTG
		Orf1ab	ORF1ab-FIP	ATAACCTTTCCACATACCGCAGTTCACCCTGTGGGTTTTACACT
		Orf1ab	ORF1ab-BIP	TAGTTGTGATCAACTCCGCGAA-TGCACTTACACCGCAAAC
		Orf1ab	ORF1ab-LF	CGGTACAGACTGTGTT
		Orf1ab	ORF1ab-LB	AGCTGATGCACAATCGTT
		N	NP-F3	CCAAATTTCAAAGATCAAGTCAT			Cas12b	NP-gRNA	GUCUAGAGGACAGAAUUUUUCAACGGGUGUGCCAAUGGCCACUUUCCAGGUGGCAAAGCCCGUUGAGCUUCUCAAAUCUGAGAAGUGGCACUGCUGAAUAAGCAUAUUGAC
		N	NP-B3	TGTTGCAATTGTTTGGAGAA
		N	NP-FIP	TCTTTTTGTCCTTTTTAGGCTCTGTTTCTGCTGAATAAGCATATTGACG
		N	NP-BIP	ATACAAAACATTCCCACCAACAGA-TTCTGTCTCTGCGGTAAGG
		N	NP-LF	TGGATCTTTGTCATCCAA
		N	NP-FB	AGAAGGCTGATGAAACTC
A Saliva-Based RNA Extraction-Free Workflow Integrated With Cas13a for SARS-CoV-2 Detection.	RPA	S	T7-S-FP	gaaattaatacgactcactatagggTTTTTCGGCTT	T7-S-RP	TCTAACAATAGATTCTGTTGGTTGGACTCTAAAGTT	Cas13a	S gene	gauuuagacuaccccaaaaacgaaggggacuaaaacGCAGCACCAGCUGUCCAACCUGAAGAAG	20
		Orf1a	T7-Orf1ab-FP	gaaattaatacgactcactatagggAATGGATAAT	T7-Orf1a-RP	TTAGCTATAGTATCCCAAGGGACACTATTAACA	Cas13a	Orf1ab	gauuuagacuaccccaaaaacgaaggggacuaaaaccCAACCUCUUCUGUAAUUUUUAAACUAU
A Scalable, Easy-to-Deploy Protocol for Cas13-Based Detection of SARS-CoV-2 Genetic Material.	PCR	N	N1 fwd	gaaatTAATACGACTCACTATAgggcgaccccaaaatcagcgaaat	N1 rev	tctggttactgccagttgaatctg	Cas13a	N1 gRNA	GAUUUAGACUACCCCAAAAACGAAGGGGACUAAAACaggguccaccaaacguaaugcggggugc	21
		N	N2 fwd	gaaatTAATACGACTCACTATAgggcttacaaacattggccgcaaa	N2 rev	gcgcgacattccgaagaa	Cas13a	N2 gRNA	GAUUUAGACUACCCCAAAAACGAAGGGGACUAAAACgcugaagcgcugggggcaaauugugcaa
		N	N3 fwd	gaaatTAATACGACTCACTATAgggcgggagccttgaatacaccaaaa	N3 rev	Tgtagcacgattgcagcattg	Cas13a	N3 gRNA	GAUUUAGACUACCCCAAAAACGAAGGGGACUAAAACuagcaggauugcgggugccaaugugauc
A smartphone-based visual biosensor for CRISPR-Cas powered SARS-CoV-2 diagnostics.	PCR	N	PCR Forward primer	GGGGAACTTCTCCTGCTAGAAT	PCR Reverse primer	CAGACATTTTGCTCTCAAGCTG	Cas12a	crRNA	GGTTCAATCTGTCAAGCAGCAGATCTACACTTAGTAGAAATTAcccTATAGTGAGTCGTATTAATTTC	22
A smartphone-read ultrasensitive and quantitative saliva test for COVID-19.	PCR	Orf1ab	ORF1ab-F	CCCTGTGGGTTTTACACTTAA	ORF1ab-R	ACGATTGTGCATCAGCTGA	Cas12a	gRNA -ORF1ab	UAAUUUCUACUCUUGUAGAUCACAUACCGCAGACGGUACAGAC	23
		N	N Forward Primer	GGGGAACTTCTCCTGCTAGAAT	N Reverse Primer	CAGACATTTTGCTCTCAAGCTG	Cas12a	N gRNA	UAAUUUCUACUCUUGUAGAUCUGCUGCUUGACAGAUUGAAC
A Thermostable Cas12b from Brevibacillus Leverages One-pot Detection of SARS-CoV-2 Variants of Concern.	LAMP	N	N_F3	AACACAAGCTTTCGGCAG			Cas12b	N gene (for presence of SARS-CoV-2)	GAAGGUGGUUAGCUACAGGCUGACCAGUGCAGUUGUGUCAUGUGCUACGGUGACCUAACACGUCACUCAGUCACAACGGCUAUCUAUAUUUCCACUAACCAAAGUUAGUGGAAAUGUAGAUGGUUAGCACCGAAGAACGCUGAAGCGCUG	24
		N	N_B3	GAAATTTGGATCTTTGTCATCC
		N	N_FIP	TGCGGCCAATGTTTGTAATCAGCCAAGGAA ATTTTGGGGAC
		N	N_BIP	CGCATTGGCATGGAAGTCACTTTGATGGC ACCTGTGTAG
		N	N_LF	TTCCTTGTCTGATTAGTTC
		N	N_LB	ACCTTCGGGAACGTGGTT
Amplification-free detection of SARS-CoV-2 with CRISPR-Cas13a and mobile phone microscopy.	None	N	no primer				Cas13a	SARS-CoV-2 crRNA 2	GACCACCCCAAAAAUGAAGGGGACU AAAACGGUCCACCAAACGUAAUGCG	25
		N					Cas13a	SARS-CoV-2 crRNA 4	GACCACCCCAAAAAUGAAGGGGACU AAAACUUUGCGGCCAAUGUUUGUAA
		N					Cas13a	SARS-CoV-2 crRNA 21	GACCACCCCAAAAAUGAAGGGGACU AAAACAGCGCAGUAAGGAUGGCUAG
An engineered CRISPR-Cas12a variant and DNA-RNA hybrid guides enable robust and rapid COVID-19 testing.	LAMP	S	S2 F3	TTAATTTAGTGCGTGATCTCC			Cas12a	As-S2	ACTCCTGGTGATTCTTCTTC	14
			S2 B3	AGCATCTGTAATGGTTCCAT			Cas12a	As-S6	AAACCTAGTGATGTTAATAC
			S2 FIP (SetC)	TGTAAAGCAAGTAAAGTTTGAAACCCTCAGGGTTTTTCGGCT
			S2 BIP	TGGACAGCTGGTGCTAATAGAAAAGTCCTAGGTTGAAG
			S2 LF	GGCAAATCTACCAATGGTTCTAA
			S2 LB	GCAGCTTATTATGTGGGTTAT
			S2 Swarm F1c	TGTAAAGCAAGTAAAGTTTGAAACC
			S2 Swarm B1c	TGGACAGCTGGTGCT
Application of the amplification-free SERS-based CRISPR/Cas12a platform in the identification of SARS-CoV-2 from clinical samples.	None	N	no primer				Cas12a	SARS-CoV-2 N gene crRNA	UAAUUUCUACUAAGUGUAGAUCCCCCAGCGCUUCAGCGUUC	26
Clinical validation of a Cas13-based assay for the detection of SARS-CoV-2 RNA.	RPA	S	SL_S‐RPA‐Forward_v1	gaaattaatacgactcactatagggAGGTTTCAAACTTTACTTGCTTTACATAGA	SL_S‐RPA‐Reverse_v1	TCCTAGGTTGAAGATAACCCACATAATAAG	Cas13a	13a_SL_S‐crRNA_v1	gauuuagacuaccccaaaaacgaaggggacuaaaacGCAGCACCAGCUGUCCAACCUGAAGAAG	27
		Orf1ab	SL_Orf1ab‐RPAForward_v1	gaaattaatacgactcactatagggCGAAGTTGTAGGAGACATTATACTTAAACC	SL_Orf1ab‐RPAReverse_v1	TAGTAAGACTAGAATTGTCTACATAAGCAGC	Cas13a	13a_SL_Orf1abcrRNA_v1	gauuuagacuaccccaaaaacgaaggggacuaaaacCCAACCUCUUCUGUAAUUUUUAAACUAU
		Orf1b	SI_Orf1b‐RPAForward_v1	gaaattaatacgactcactatagggTGATGCCATGCGAAATGCTGGTATTGTTGG	SI_Orf1b‐RPAReverse_v1	CTGCAGTTAAAGCCCTGGTCAAGGTTAATA	Cas13a	13a_SI_Orf1b‐crRNA_v1	gauuuagacuaccccaaaaacgaaggggacuaaaacGGAACUCCACUACCUGGCGUGGUUUGUA
		N	SI_N‐RPA‐Forward_v1	gaaattaatacgactcactatagggCGGCAGTCAAGCCTCTTCTCGTTCCTCATC	SI_N‐RPA‐Reverse_v1	CAGACATTTTGCTCTCAAGCTGGTTCAATC	Cas13a	13a_SI_N‐crRNA_v1	gauuuagacuaccccaaaaacgaaggggacuaaaacAAAGCAAGAGCAGCAUCACCGCCAUUGC
Contamination-free visual detection of SARS-CoV-2 with CRISPR/Cas12a: A promising method in the point-of-care detection.	LAMP	E	RT-LAMP E-F3	TTGTAAGCACAAGCTGATG			Cas12a	E-gRNA	UAAUUUCUACUAAGUGUAGAUGUGGUAUUCUUGCUAGUUACA	28
		E	RT-LAMP E-B3	AGAGTAAACGTAAAAAGAAGGTT
		E	RT-LAMP E-FIP	CGAAAGCAAGAAAAAGAAGTACGCTAGTACGAACTTATGTACTCATTCG
		E	RT-LAMP E-BIP	TGGTATTCTTGCTAGTTACACTAGCAAGACTCACGTTAACAATATTGC
		E	RT-LAMP E-LF	ATTAACTATTAACGTACCTGTCTCTTCCGA
		E	RT-LAMP E-LB	TTACTGCGCTTCGATTGTGTG
		Orf1ab	RT-LAMP ORF-F3	CAGCTGATGCACAATCGT			Cas12a	ORF-gRNA	UAAUUUCUACUAAGUGUAGAUGCUAAAUUCCUAAAAACUAAU
		Orf1ab	RT-LAMP ORF-B3	TTAAATTGTCATCTTCGTCCTT
		Orf1ab	RT-LAMP ORF-FIP	CAGTACTAGTGCCTGTGCCG-TTTAAACGGGTTTGCGGT
		Orf1ab	RT-LAMP ORF-BIP	TCGTATACAGGGCTTTTGACATCTA-TCTTGGAAGCGACAACAA
		Orf1ab	RT-LAMP ORF-LF	ACGGTGTAAGACGGGCTGC
		Orf1ab	RT-LAMP ORF-LB	GATAAAGTAGCTGGTTTTGCTAAATTCC
		N	RT-LAMP N-F3	GGCTTCTACGCAGAAGGGA			Cas12a	N-gRNA	UAAUUUCUACUAAGUGUAGAUCCAGACAUUUUGCUCUCAAGC
		N	RT-LAMP N-B3	GTGACAGTTTGGCCTTGTTG
		N	RT-LAMP N-FIP	CCTACTGCTGCCTGGAGTTGAAGCCTCTTCTCGTTCCTCATC
		N	RT-LAMP N-BIP	GCGGTGATGCTGCTCTTGCTTTGTTGGCCTTTACCAGACA
		N	RT-LAMP N-LF	TTTCTTGAACTGTTGCGACTACGT
		N	RT-LAMP N-LB	GCTGCTGCTTGACAGATTGAAC
CRISPR/Cas12a Technology Combined with RT-ERA for Rapid and Portable SARS-CoV-2 Detection.	ERA	N	F	GCAATGGCGGTGATGCTGCTCT	R	TGTGTTACATTGTATGCTTTAG	Cas12a	crRNA	UAAUUUCUACUAAGUGUAGAUCUGCUGCUUGACAGAUUGAACCAG	29
		Orf1ab	F	CCGTTGCCACATAGATCATCCA	R	TGGGTTCGCGGAGTTGATCACA		crRNA	UAAUUUCUACUAAGUGUAGAUCACAUACCGCAGACGGUACAGACU
CRISPR/Cas12a-mediated gold nanoparticle aggregation for colorimetric detection of SARS-CoV-2.	LAMP	N	N-F3	AACACAAGCTTTCGGCAG			Cas12a	N-gRNA	UAA UUU CUA CUA AGU GUA GAU CCC CCA GCG CUU CAG CGU UC	30
		N	N-B3	GAAATTTGGATCTTTGTCATCC
		N	N-FIP	TGCGGCCAATGTTTGTAATCAGCCAAGGAAATTTTGGGGAC
		N	N-BIP	CGCATTGGCATGGAAGTCACTTTGATGGCACCTGTGTAG
		N	N-FL	TTCCTTGTCTGATTAGTTC
		N	N-BL	ACCTTCGGGAACGTGGTT
		E	E-F3	CCGACGACGACTACTAGC			Cas12a	E-gRNA	UAA UUU CUA CUA AGU GUA GAU GUG GUA UUC UUG CUA GUU AC
		E	E-B3	AGAGTAAACGTAAAAAGAAGGTT
		E	E-FIP	ACCTGTCTCTTCCGAAACGAATTTGTAAGCACAAGCTGATG
		E	E-BIP	CTAGCCATCCTTACTGCGCTACTCACGTTAACAATATTGCA
		E	E-FL	TGAGTACATAAGTTCGTAC
		E	E-BL	TCGATTGTGTGCGTACTGC
CRISPR-Cas12-based detection of SARS-CoV-2.	LAMP	N	F3 2019-nCoV N-gene	AACACAAGCTTTCGGCAG			Cas12a	N-gene gRNA #1	UAAUUUCUACUAAGUGUAGAUCCCCCAGCGCUUCAGCGUUC	31
		N	B3 2019-nCoV N-gene	GAAATTTGGATCTTTGTCATCC			Cas12a	N-gene gRNA #2	UAAUUUCUACUAAGUGUAGAUGCAAUGUUGUUCCUUGAGGA
		N	FIP 2019-nCoV N-gene	TGCGGCCAATGTTTGTAATCAGCCAAGGAAATTTTGGGGAC
		N	BIP 2019-nCoV N-gene	CGCATTGGCATGGAAGTCACTTTGATGGCACCTGTGTAG
		N	LF 2019-nCoV N-gene	TTCCTTGTCTGATTAGTTC
		N	LB 2019-nCoV N-gene	ACCTTCGGGAACGTGGTT
		E	F3 2019-nCoV E-gene	CCGACGACGACTACTAGC			Cas12a	E-gene gRNA #1	UAAUUUCUACUAAGUGUAGAUUUGCUUUCGUGGUAUUCUUG
		E	B3 2019-nCoV E-gene	AGAGTAAACGTAAAAAGAAGGTT			Cas12a	E-gene gRNA #2	UAAUUUCUACUAAGUGUAGAUGUGGUAUUCUUGCUAGUUAC
		E	FIP 2019-nCoV E-gene	ACCTGTCTCTTCCGAAACGAATTTGTAAGCACAAGCTGATG
		E	BIP 2019-nCoV E-gene	CTAGCCATCCTTACTGCGCTACTCACGTTAACAATATTGCA
		E	LF 2019-nCoV E-gene	TCGATTGTGTGCGTACTGC
		E	LB 2019-nCoV E-gene	TGAGTACATAAGTTCGTAC
Detection of Infectious Viruses Using CRISPR-Cas12-Based Assay.	RPA	S	SARS-CoV-2 S FP	ACAGGCTGCGTTATAGCTTGGAATTCTAAC	SARS-CoV-2 S RP	CCTTCAACACCATTACAAGGTGTGCTACCG	Cas12a	SARS-CoV-2 T1 gRNA	UAAUUUCUACUAAGUGUAGAUGGAAGUCUAAUCUCAAACCU	32
							Cas12a	SARS-CoV-2 T2 gRNA	UAAUUUCUACUAAGUGUAGAUAACUGAAAUCUAUCAGGCCG
Detection of SARS-CoV-2 by CRISPR/Cas12a-Enhanced Colorimetry.	RPA	E	E-gene F	CGGAAGAGACAGGTACGTTAATAGTTAATAGC	E-gene R	AGACCAGAAGATCAGGAACTCTAGAAGAAT	Cas12a	E-gene crRNA	UAAUUUCUACUAAGUGUAGAUCGUGGUAUUCUUGCUAGUUACACU	33
		Orf1ab	O-gene F	TGATGCCATGCGAAATGCTGGTATTGTTGG	O-gene R	CTGCAGTTAAAGCCCTGGTCAAGGTTAATA		O-gene crRNA	UAAUUUCUACUAAGUGUAGAUCGGUGAUUUCAUACAAACCA
		N	N-gene region1 F	CGGCAGTCAAGCCTCTTCTCGTTCCTCATC	N-gene region1 R	CAGACATTTTGCTCTCAAGCTGGTTCAATC		N-gene crRNA region 1	UAAUUUCUACUAAGUGUAGAUUUGAACUGUUGCGACUACGU
		N	N-gene region2 F	AGACGTGGTCCAGAACAAACCCAAGGAAATT	N-gene region2 R	TGTGTAGGTCAACCACGTTCCCGAAGGTGT		N-gene crRNA region 2	UAAUUUCUACUAAGUGUAGAUCCCCCAGCGCUUCAGCGUUC
Detection of severe acute respiratory syndrome coronavirus 2 and influenza viruses based on CRISPR-Cas12a.	RPA	S	SARS2_spike1-F	CCACTGAGAAGTCTAACATAATAAGAGGCTG	SARS2_spike1-R	AATAAACTCTGAACTCACTTTCCATCCAACT	Cas12a	SARS2-S1	UAAUUUCUACUAAGUGUAGAUGAUUCGAAGACCCAGUCCCU	34
		S	SARS2_spike2-F	AATCTATCAGGCCGGTAGCACACCTTGTAAT	SARS2_spike2-R	TCCACAAACAGTTGCTGGTGCATGTAGAAGTT		SARS2-S2	UAAUUUCUACUAAGUGUAGAUCAAUCAUAUGGUUUCCAACC
Detection of the SARS-CoV-2 D614G mutation using engineered Cas12a guide RNA.	RPA	E	E-RPA-F	CGGAAGAGACAGGTACGTTAATAGTTAATAGC	E-RPA-R	AGACCAGAAGATCAGGAACTCTAGAAGAAT	Cas12a	core E gene	GUGUUAUUCUUGCUAGUUACACU	35
Development and evaluation of a rapid CRISPR-based diagnostic forÂ COVID-19.	RPA	Orf1ab	forward primer	TAAT ACGA CTCA CTAT AGGG ACAT AAAC AAGC TTTG TGAA GAAA TGCT GGAC	reverse primer	TTGA GCAG TAGC AAAA GCTG CATA TGAT GGAA GG	Cas13a	gRNA for Orf1ab	GGGG AUUU AGAC UACC CCAA AAAC GAAG GGGA CUAA AACA AACU CUGA GGCU AUAG CUUG UAAG GUU	36
Development of a Broadly Applicable Cas12a-Linked Beam Unlocking Reaction for Sensitive and Specific Detection of Respiratory Pathogens Including SARS-CoV-2.	RPA	S	SARSCoV2-S-FWD-1	atgtttgtttttcttgttttattgccactagtc	SARSCoV2-S-REV-1	agtaccattggtcccagagacatgtatagc	Cas12a	SARSCoV2-S-crRNA2	TTTCAGATCCTCAGTTTTACATTCAAC	37
Development of a Rapid and Sensitive CasRx-Based Diagnostic Assay for SARS-CoV-2.	RPA	S	RPA-S3-F	gaaattaatacgactcactatagggctaataactctattgccatacccacaaatt	RPA-S3-R	aatctactgatgtcttggtcatagacactg	Cas13d	gRNA S3	caagtaaacccctaccaactggtcggggtttgaaacgtagaatttctgtggtaacactaatagtaa	38
		N	RPA-N1-F	gaaattaatacgactcactatagggcactaaagcatacaatgtaacacaagcttt	RPA-N1-R	tgtctgattagttcctggtccccaaaattt	Cas13d	gRNA N1	caagtaaacccctaccaactggtcggggtttgaaacccttgggtttgttctggaccacgtctgccg
Digital CRISPR/Cas-Assisted Assay for Rapid and Sensitive Detection of SARS-CoV-2.	RPA	N	RPA Forward primer	AGGCAGCAGTAGGGGAACTTCTCCTGCTAGAAT	RPA Reverse primer	TTGGCCTTTACCAGACATTTTGCTCTCAAGCTG	Cas12a	Lba Cas12a-guide RNA1	/AltR1/UAAUUUCUACUAAGUGUAGAUCAUCACCGCCAUUGCCAGCC/AltR2/	39
							Cas12a	Lba Cas12a-guide RNA2	/AltR1/UAAUUUCUACUAAGUGUAGAUUUGCUGCUGCUUGACAGAUU/AltR2/
Electric field-driven microfluidics for rapid CRISPR-based diagnostics and its application to detection of SARS-CoV-2.	LAMP	N	N-gene F3	AACACAAGCTTTCGGCAG			Cas12a	N gene	UAAUUUCUACUAAGUGUAGAUCCCCCAGCGCUUCAGCGUUC	40
		N	N-gene B3	GAAATTTGGATCTTTGTCATCC
		N	N-gene FIP	TGCGGCCAATGTTTGTAATCAGCCAAGGAAATTTTGGGGAC
		N	N-gene BIP	CGCATTGGCATGGAAGTCACTTTGATGGCACCTGTGTAG
		N	N-gene LF	TTCCTTGTCTGATTAGTTC
		N	N-gene LB	ACCTTCGGGAACGTGGTT
		E	E-gene F3	CCGACGACGACTACTAGC			Cas12a	E gene	UAAUUUCUACUAAGUGUAGAUGUGGUAUUCUUGCUAGUUAC
		E	E-gene B3	AGAGTAAACGTAAAAAGAAGGTT
		E	E-gene FIP	ACCTGTCTCTTCCGAAACGAATTTGTAAGCACAAGCTGATG
		E	E-gene BIP	CTAGCCATCCTTACTGCGCTACTCACGTTAACAATATTGCA
		E	E-gene LB	TCGATTGTGTGCGTACTGC
		E	E-gene LF	TGAGTACATAAGTTCGTAC
Enhancement of trans-cleavage activity of Cas12a with engineered crRNA enables amplified nucleic acid detection.	LAMP	N	F3_LAMP_N1	TCATGACGTTCGTGTTGT			Cas12a	N1	GTGGACCCTCAGATTCAACT	41
			B3_LAMP_N1	TTGAGTGAGAGCGGTGAA
			FIP_LAMP_N1	TAATGCGGGGTGCATTTCGAGATTTCATCTAAACGAACAA AC
			BIP_ LAMP_N1	TAACCAGAATGGAGAACGCAAGTATTATTGGGTAAACCTT GG
			LF_LAMP_N1	CTGATTTTGGGGTCCATTA
			LB_LAMP_N1	GTGGGGCGCGATCAAAACAAC
		N	F3_LAMP_N2	GCTGCTGAGGCTTCTAAG			Cas12a	N2	CCCCCAGCGCTTCAGCGTTC
			B3_LAMP_N2	GCGTCAATATGCTTATTCAGC
			FIP_LAMP_N2	GCGGCCAATGTTTGTAATCAGTAGACGTGGTCCAGAACAA
			BIP_ LAMP_N2	TCAGCGTTCTTCGGAATGTCGCTGTGTAGGTCAACCACG
			LF_LAMP_N2	CCTTGTCTGATTAGTTCCTGGT
Fluorescence polarization system for rapid COVID-19 diagnosis.	RPA	N	N1-Forward RPA primer	AGGCAGCAGTAGGGGAACTTCTCCTGCTAGAAT	N1-Reverse RPA primer	TTGGCCTTTACCAGACATTTTGCTCTCAAGCTG	Cas12a	N1-Forward Cas12a gRNA	UAAUUUCUACUAAGUGUAGAUCAUCACCGCCAUUGCCAGCC	42
		N	N2-Forward RPA primer	GGAACTGATTACAAACATTGGCCGCAAATTGCA	N2-Reverse RPA primer	TGCTTATTCAGCAAAATGACTTGATCTTTGAAA		N1-Reverse Cas12a gRNA	UAAUUUCUACUAAGUGUAGAUUUGCUGCUGCUUGACAGAUU
								N2-Forward Cas12a gRNA	UAAUUUCUACUAAGUGUAGAUAACGCUGAAGCGCUGGGGGC
								N2-Reverse Cas12a gRNA	UAAUUUCUACUAAGUGUAGAUGGUUGACCUACACAGGUGCC
Instrument-free, CRISPR-based diagnostics of SARS-CoV-2 using self-contained microfluidic system.	RPA	N	FP_SARS-CoV-2	AGACGTGGTCCAGAACAAACCCAAGGAAATT	RP_SARS-CoV-2	TGTGTAGGTCAACCACGTTCCCGAAGGTGT	Cas12a	LbCas12a-crRNA-SARS-CoV-2	UAAUUUCUACUAAGUGUAGAUCCCCCAGCGCUUCAGCGUUC	43
iSCAN: An RT-LAMP-coupled CRISPR-Cas12 module for rapid, sensitive detection of SARS-CoV-2.	LAMP	E	F3-E-2	GTACTCATTCGTTTCGGAAG			Cas12a	LbCas12a	GTAACTAGCAAGAATACCACATCTACACTTAGTAGAAATTACCCTATAGTGAGTCGTATTAATTTC	44
		E	B3-E-1	AGGAACTCTAGAAGAATTCAGAT			Cas12b	Cas12b	ATATTGCAGCAGTACGCACAGTGCCACTTCTCAGATTTGAG
		E	FIP-E-2	GGATGGCTAGTGTAACTAGCAAGGGTACGTTAATAGTTAATAGCGT
		E	BIP-E-2	CGCTTCGATTGTGTGCGTACGAGAGTAAACGTAAAAAGAAGGTT
		E	LF-E-2	ACCACGAAAGCAAGAAAAAG
		E	LB-E-1	GCTGCAATATTGTTAACGTGAGTCT
Isothermal Amplification and Ambient Visualization in a Single Tube for the Detection of SARS-CoV-2 Using Loop-Mediated Amplification and CRISPR Technology.	LAMP	N	N gene-F3	AACACAAGCTTTCGGCAG			Cas12a	gRNA for the N gene	UAAUUUCUACUAAGUGUAGAUCCCCCAGCGCUUCAGCGUUC	45
		N	N gene-B3	GAAATTTGGATCTTTGTCATCC
		N	N gene-FIP	TGCGGCCAATGTTTGTAATCAG-CCAAGGAAATTTTGGGGAC
		N	N gene-BIP	CGCATTGGCATGGAAGTCAC-TTTGATGGCACCTGTGTAG
		N	N gene-LB	TTCCTTGTCTGATTAGTTC
		N	N gene-LF	ACCTTCGGGAACGTGGTT
		E	E gene-F3	CCGACGACGACTACTAGC			Cas12a	gRNA for the E gene	UAAUUUCUACUAAGUGUAGAUGUGGUAUUCUUGCUAGUUAC
		E	E gene-B3	AGAGTAAACGTAAAAAGAAGGTT
		E	E gene-FIP	ACCTGTCTCTTCCGAAACGAA-TTTGTAAGCACAAGCTGATG
		E	E gene-BIP	CTAGCCATCCTTACTGCGCT-ACTCACGTTAACAATATTGCA
		E	E gene-LB	TGAGTACATAAGTTCGTAC
		E	E gene-LF	TCGATTGTGTGCGTACTGC
MeCas12a, a Highly Sensitive and Specific System for COVID-19 Detection.	RPA	E	SC2-E-RPA-F	CGGAAGAGACAGGTACGTTAATAGTTAATAGC	SC2-E-RPA-R	AGACCAGAAGATCAGGAACTCTAGAAGAAT	Cas12a	SC2-E-IVT-F	GATATCGGATCCCTAATACGACTCACTATAGGAGAATGTACTCATTCGTTTCGGAAG	46
Minimally instrumented SHERLOCK (miSHERLOCK) for CRISPR-based point-of-care diagnosis of SARS-CoV-2 and emerging variants.	RPA	N	SARS-CoV-2 Nucleoprotein Forward Primer (44)	CGGCAGTCAAGCCTCTTCTCGTTCCTCATC	SARS-CoV-2 Nucleoprotein Reverse Primer (44)	CAGACATTTTGCTCTCAAGCTGGTTCAATC	Cas12a	Nucleoprotein	UAAUUUCUACUAAGUGUAGAUUUGAACUGUUGCGACUACGU	47
One-tube SARS-CoV-2 detection platform based on RT-RPA and CRISPR/Cas12a.	RPA	RdRp	forward primer with T7 promoter	GAAATTAATACGACTCACTATAGGGctaatgagtgtgctcaagtattgagtgaaat	reverse primer	caaatgttaaaaacactattagcataagcagt	Cas12a	crRNA for RdRp gene	GGGAAUUUCUACUGUUGUAGAUacauauagugaaccgccacaca	48
		N	forward primer with T7 promoter	GAAATTAATACGACTCACTATAGGGcagcagtaggggaacttctcctgctagaatgg	reverse primer	tggcctttaccagacattttgctctcaagctg	Cas12a	crRNA for N gene	GGGAAUUUCUACUGUUGUAGAUcugcugcuugacagauuga
Point-of-care CRISPR-Cas-assisted SARS-CoV-2 detection in an automated and portable droplet magnetofluidic device.	RPA	N	RPA Forward primer	AGGCAGCAGTAGGGGAACTTCTCCTGCTAGAAT	RPA Reverse primer	TTGGCCTTTACCAGACATTTTGCTCTCAAGCTG	Cas12a	Cas12a-guide RNA1	/AltR1/UAAUUUCUACUAAGUGUAGAUCAUCACCGCCAUUGCCAGCC/AltR2/	49
							Cas12a	Cas12a-guide RNA2	/AltR1/UAAUUUCUACUAAGUGUAGAUUUGCUGCUGCUUGACAGAUU/AltR2/
Point-of-care testing for COVID-19 using SHERLOCK diagnostics.	LAMP	N	F3	GCTGCTGAGGCTTCTAAG			Cas12b	AapCas12b Guide RNA targeting SARS-CoV-2 N gene	GUCUAGAGGACAGAAUUUUUCAACGGGUGUGCCAAUGGCCACUUUCCAGGUGGCAAAGCCCGUUGAGCUUCUCAAAUCUGAGAAGUGGCACCGAAGAACGCUGAAGCGCUG	50
			B3	GCGTCAATATGCTTATTCAGC
			FIP	GCGGCCAATGTTTGTAATCAGTAGACGTGGTCCAGAACAA
			BIP	TCAGCGTTCTTCGGAATGTCGCTGTGTAGGTCAACCACG
			Loop Forward	CCTTGTCTGATTAGTTCCTGGT
			Loop Reverse	TGGCATGGAAGTCACACC
Rapid and sensitive detection of COVID-19 using CRISPR/Cas12a-based detection with naked eye readout, CRISPR/Cas12a-NER.	RPA	Orf1a	orf1a-RPA-F	GCAATAACAGTTACACCGGAAGCCAATATG	orf1a-RPA-R	ATCACAACTACAGCCATAACCTTTCCACAT	Cas12a	orf1a-crRNA1	TTTGGTGGTGCATCGTGTTGTCTGTAC	51
		Orf1b	orf1b-RPA-F	TCATGTGTGGCGGTTCACTATATGTTAAAC	orf1b-RPA-R	CTCATTCACAAAGTCTGTGTCAACATCTCT	Cas12a	orf1a-crRNA2	TTTGTGACTTAAAAGGTAAGTATGTAC
		E	E-RPA-F	CGGAAGAGACAGGTACGTTAATAGTTAATAGC	E-RPA-R	AGACCAGAAGATCAGGAACTCTAGAAGAAT	Cas12a	orf1a-crRNA3	TTTGTACATACTTACCTTTTAAGTCAC
		N	N-RPA-F	TGCAATCGTGCTACAACTTCCTCAAGGAACAACAT	N-RPA-R	CAAGCAGCAGCAAAGCAAGAGCAGCATCAC	Cas12a	orf1a-crRNA4	TTTACACTTAAAAACACAGTCTGTACC
							Cas12a	orf1b-crRNA1	TTTCACTCAATACTTGAGCACACTCAT
							Cas12a	orf1b-crRNA2	TTTTTAACATTTGTCAAGCTGTCACGG
							Cas12a	orf1b-crRNA3	TTTTAACATTTGTCAAGCTGTCACGGC
							Cas12a	orf1b-crRNA4	TTTGTCAAGCTGTCACGGCCAATGTTA
							Cas12a	E-crRNA1	TTTTCTTGCTTTCGTGGTATTCTTGCT
							Cas12a	E-crRNA2	TTTCGTGGTATTCTTGCTAGTTACACT
							Cas12a	E-crRNA3	TTTACAAGACTCACGTTAACAATATTG
							Cas12a	E-crRNA4	TTTACTCTCGTGTTAAAAATCTGAATT
							Cas12a	N-crRNA1	TTTCTTGAACTGTTGCGACTACGTGAT
							Cas12a	N-crRNA2	TTTGCTGCTGCTTGACAGATTGAACCA
							Cas12a	N-crRNA3	TTTACCAGACATTTTGCTCTCAAGCTG
Rapid and Sensitive Detection of SARS-CoV-2 Using Clustered Regularly Interspaced Short Palindromic Repeats.	RPA	M	COVID19 M-RPAF	CTTGATGTGGCTCAGCTACTTCATTGCTTC	COVID19 M-RPAR	TGGAGTGGCACGTTGAGAAGAATGTTAGTTTC	Cas12a	COVID19 M gRNA	UAAUUUCUACUAAGUGUAGAUCGCGUACGCGUUCCAUGUGG	52
		N	COVID19 N2-RPAF	TGATTACAAACATTGGCCGCAAATTGCACA	COVID19 N2-RPAR	AGGTCAACCACGTTCCCGAAGGTGTGACTT	Cas12a	COVID19 N2 gRNA	UAAUUUCUACUAAGUGUAGAUCCCCCAGCGCUUCAGCGUUC
		S	COVID19 S2-RPAF	TATTCTACAGGTTCTAATGTTTTTCAAACAC	COVID19 S2-RPAR	AGCGCATATACCTGCACCAATGGGTATGTCAC	Cas12a	COVID19 S2 gRNA	UAAUUUCUACUAAGUGUAGAUAUAGGGGCUGAACAUGUCAA
Rapid Detection of 2019 Novel Coronavirus SARS-CoV-2 Using a CRISPR-based DETECTR Lateral Flow Assay.	RPA	E	E-Sarbeco_F1_RPA	GAAGAGACAGGTACGTTAATAGTTAATAGCGT	E-Sarbeco-R2_RPA	ACGTTAACAATATTGCAGCAGTACGCACACA	Cas12a	E-gene gRNA	UAAUUUCUACUAAGUGUAGAUGUGGUAUUCUUGCUAGUUAC	53
	RPA	N	2019-nCoV_N2-F_RPA	ACAAGGAACTGATTACAAACATTGGCCGCAAA	2019-nCoV_N2-R_RPA	TTCCATGCCAATGCGCGACATTCCGAAGAA	Cas12a	N-gene gRNA	UAAUUUCUACUAAGUGUAGAUCCCCCAGCGCUUCAGCGUUC
	LAMP	N	F3 2019-nCoV N-gene	AACACAAGCTTTCGGCAG
		N	B3 2019-nCoV N-gene	GAAATTTGGATCTTTGTCATCC
		N	BIP 2019-nCoV N-gene	TGCGGCCAATGTTTGTAATCAGCCAAGGAAATTTTGGGGAC
		N	FIP 2019-nCoV N-gene	CGCATTGGCATGGAAGTCACTTTGATGGCACCTGTGTAG
		N	LF 2019-nCoV N-gene	TTCCTTGTCTGATTAGTTC
		N	LB 2019-nCoV N-gene	ACCTTCGGGAACGTGGTT
	LAMP	E	F3 2019-nCoV E-gene	CCGACGACGACTACTAGC
		E	B3 2019-nCoV E-gene	AGAGTAAACGTAAAAAGAAGGTT
		E	BIP 2019-nCoV E-gene	ACCTGTCTCTTCCGAAACGAATTTGTAAGCACAAGCTGATG
		E	FIP 2019-nCoV E-gene	CTAGCCATCCTTACTGCGCTACTCACGTTAACAATATTGCA
		E	LF 2019-nCoV E-gene	TCGATTGTGTGCGTACTGC
		E	LB 2019-nCoV E-gene	TGAGTACATAAGTTCGTAC
Rapid detection of SARS-CoV-2 with CRISPR-Cas12a.	RPA	Orf1ab	ORF1ab-F5	TTGCCTGGCACGATATTACGCACAACTAATGGT	ORF1ab-R1	CAAGCTGATGTTGCAAAGTCAGTGTACTCTAT	Cas12a	crRNA-ORF1ab	UAAUUUCUACUAAGUGUAGAUgugcaguugguaacaucuguuac	54
		N	N-F4	CTTCCTCAAGGAACAACATTGCCAAAAGGCT	N-R2	TCTAGCAGGAGAAGTTCCCCTACTGCTGCCTGG	Cas12a	crRNA-nCOV-N	UAAUUUCUACUAAGUGUAGAUuugaacuguugcgacuacgugau
Rapid SARS-CoV-2 testing in primary material based on a novel multiplex RT-LAMP assay.	LAMP	Orf1a	ORF1a‐A‐F3	CTGCACCTCATGGTCATGTT			Cas13a	LwaCas13a crRNA ORF1ab2	GAUUUAGACUACCCCAAAAACGAAGGGGACUAAAACCCAACCUCUUCUGUAAUUUUUAAACUAU	55
		Orf1a	ORF1a‐A‐B3	AGCTCGTCGCCTAAGTCAA
		Orf1a	ORF1a‐A‐FIP	GAGGGACAAGGACACCAAGTGTATGGTTGAGCTGGTAGCAGA
		Orf1a	ORF1a‐A‐BIP	CCAGTGGCTTACCGCAAGGTTTTAGATCGGCGCCGTAAC
		Orf1a	ORF1a‐A‐LF	CCGTACTGAATGCCTTCGAGT
		Orf1a	ORF1a‐A‐LB	TTCGTAAGAACGGTAATAAAGGAGC
	LAMP	N	GeneN‐A‐F3	TGGCTACTACCGAAGAGCT			Cas13a	LwaCas13a crRNA Gene‐N	GAUUUAGACUACCCCAAAAACGAAGGGGACUAAAACTTGTTAGCACCATAGGGAAGTCCAGCTT
		N	GeneN‐A‐B3	TGCAGCATTGTTAGCAGGAT
		N	GeneN‐A‐FIP	TCTGGCCCAGTTCCTAGGTAGTCCAGACGAATTCGTGGTGG
		N	GeneN‐A‐BIP	AGACGGCATCATATGGGTTGCACGGGTGCCAATGTGATCT
		N	GeneN‐A‐LF	GGACTGAGATCTTTCATTTTACCGT
		N	GeneN‐A‐LB	ACTGAGGGAGCCTTGAATACA
	LAMP	ORF7a	ORF7a‐F3	TCTTGGCACTGATAACACTC			Cas13a	LwaCas13a crRNA Orf7	GAUUUAGACUACCCCAAAAACGAAGGGGACUAAAACGGAUGAAAUGGUGAAUUGCCCUCGUAUG
		ORF7a	ORF7a‐B3	GATCTGGCACGTAACTGAT
		ORF7a	ORF7a‐FIP	TCCAGAAGAGCAAGGTTCTTTTAAA‐GCTACTTGTGAGCTTTATCACT
		ORF7a	ORF7a‐BIP	AGCTGATAACAAATTTGCACTGAC‐GTTTTACGCCGTCAGGAC
		ORF7a	ORF7a‐LF	GTTGTACCTCTAACACACTCTTGGT
		ORF7a	ORF7a‐LB	GCTTTAGCACTCAATTTGCTTTTGC
	LAMP	ORF3a	ORF3a‐A‐F3	CACTTCAGACTATTACCAGCT			Cas13a	LwaCas13a crRNA Orf3	GAUUUAGACUACCCCAAAAACGAAGGGGACUAAAACUGUGAAUUUGGACAUGUUCUUCAGGCUC
		ORF3a	ORF3a‐A‐B3	GCTTGTGCTTACAAAGGC
		ORF3a	ORF3a‐A‐FIP	GTTCTTCAGGCTCATCAACAATTTT‐CTCAACTCAATTGAGTACAGACA
		ORF3a	ORF3a‐A‐BIP	CCAAATTCACACAATCGACGGTT‐TAGTAGTCGTCGTCGGTT
		ORF3a	ORF3a‐A‐LF	TGAAGAAGGTAACATGTTCAACACC
		ORF3a	ORF3a‐A‐LB	CGGAGTTGTTAATCCAGTAATGGAA
	RPA	Orf1ab	Orf1ab‐Fw_v12	GAAATTAATACGACTCACTATAGGGCGAAGTTGTAGGAGACATTATACTTAAACC	Orf1ab‐Rev_v12	TAGTAAGACTAGAATTGTCTACATAAGCAGC	Cas13a	LwaCas13a crRNA ORF1ab2	GAUUUAGACUACCCCAAAAACGAAGGGGACUAAAACCCAACCUCUUCUGUAAUUUUUAAACUAU
	RPA	S	S‐RPA‐Fw_v12	GAAATTAATACGACTCACTATAGGGAGGTTTCAAACTTTACTTGCTTTACATAGA	S‐RPA‐Rev_v12	TCCTAGGTTGAAGATAACCCACATAATAAG	Cas13a	LwaCas13a crRNA S Gene2	GAUUUAGACUACCCCAAAAACGAAGGGGACUAAAACGCAGCACCAGCUGUCCAACCUGAAGAAG
Reverse Transcription Recombinase Polymerase Amplification Coupled with CRISPR-Cas12a for Facile and Highly Sensitive Colorimetric SARS-CoV-2 Detection.	RPA	Orf1ab	Forward primer (OFR1ab)	TACACCGGAAGCCAATATGGATCAAGAATC	Reverse primer (OFR1ab)	CATTAGCACAAGTTGTAGGTATTTGTACATAC	Cas12a	crRNA (OFR1ab)	UAAUUUCUACUAAGUGUAGAUGUGGUGCAUCGUGUU	56
		N	Forward primer (N region)	GGGGAACTTCTCCTGCTAGAAT	Reverse primer (N region)	AGACATTTTGCTCTCAAGCTG	Cas12a	crRNA (N region)	UAAUUUCUACUAAGUGUAGAUCUGCUGCUUGACAGAUUGAAC
SARS-CoV-2 detection with CRISPR diagnostics.	RAA	RdRp	RPA-RdRp-F1	GTTGTAGCTTGTCACACCGTTTCTATAGATTAGC	RPA-RdRp-R1	CCTGGTTTAACATATAGTGAACCGCCACACAT	Cas12b	AasgRNA-RdRp-3	GUCUAAAGGACAGAAUUUUUCAACGGGUGUGCCAAUGGCCACUUUCCAGGUGGCAAAGCCCGUUGAACUUCAAGCGAAGUGGCACACUCAAUACUUGAGCACACU	57
SARS-CoV-2 Direct Detection Without RNA Isolation With Loop-Mediated Isothermal Amplification (LAMP) and CRISPR-Cas12.	LAMP	N	N-geneF3	AACACAAGCTTTCGGCAG			Cas12a	N gene gRNA	UAAUUUCUACUAAGUGUAGAUCCCCCAGCGCUUCAGCGUUC	58
		N	N-geneB3	GAAATTTGGATCTTTGTCATCC
		N	N-geneFIP	TGCGGCCAATGTTTGTAATCAGCCAAGGAAATTTTGGGGAC
		N	N-geneBIP	CGCATTGGCATGGAAGTCACTTTGATGGCACCTGTGTAG
		N	N-geneLF	TTCCTTGTCTGATTAGTTC
		N	N-geneLB	ACCTTCGGGAACGTGGTT
SARS-CoV-2 RNA Detection by a Cellphone-Based Amplification-Free System with CRISPR/CAS-Dependent Enzymatic (CASCADE) Assay.	PCR	Orf1ab	Orf1ab forward primer	CCCTGTGGGTTTTACACTTAA	Orf1ab reverse primer	ACGATTGTGCATCAGCTGA	Cas12a	Orf1ab crRNA	mC*mA*mC* rArUrA rCrCrG rCrArG rArCrG rGrUrA rCrArG rArCrG rUrUrU rUrArG rArGrC rUrArG rArArA rUrArG rCrArA rGrUrU rArArA rArUrA rArGrG rCrUrA rGrUrC rCrGrU rUrArU rCrArA rCrUrU rGrArA rArArA rGrUrG rGrCrA rCrCrG rArGrU rCrGrG rUrGrC mU*mU*mU* rU	59
Sensitive and Easy-Read CRISPR Strip for COVID-19 Rapid Point-of-Care Testing.	RAA	N	nCoVnp-F1	AACTAATCAGACAAGGAACTGATTACAAAC	nCoVnp-R1	TTCAAAGATCAAGTCATTTTGCTGAATAAG	Cas13a	crRNA	TGACCTACACAGGTGCCATCAAATTGGA	60
Sensitive and rapid on-site detection of SARS-CoV-2 using a gold nanoparticle-based high-throughput platform coupled with CRISPR/Cas12-assisted RT-LAMP.	LAMP	N	N-LAMP-F3	AACACAAGCTTTCGGCAG			Cas12a	gRNA	UAAUUUCUACUAAGUGUAGAUCCCCCAGCGCUUCAGCGUUC	61
			N-LAMP-B3	GAAATTTGGATCTTTGTCATCC
			N-LAMP-FIP	TGCGGCCAATGTTTGTAATCAGCCAAGGAAATTTTGGGGAC
			N-LAMP-BIP	CGCATTGGCATGGAAGTCACTTTGATGGCACCTGTGTAG
			N-LAMP-LF	TTCCTTGTCTGATTAGTTC
			N-LAMP-LB	ACCTTCGGGAACGTGGTT
Sensitive tracking of circulating viral RNA through all stages of SARS-CoV-2 infection.	PCR	Orf1ab	ORF1ab-F	CCCTGTGGGTTTTACACTTAA	ORF1ab-R	ACGATTGTGCATCAGCTGA	Cas12a	gRNA -ORF1ab	UAAUUUCUACUCUUGUAGAUCACAUACCGCAGACGGUACAGAC	62
Streamlined inactivation, amplification, and Cas13-based detection of SARS-CoV-2.	RPA	Orf1ab	RPA Primer (forward)	CCAAGGTAAACCTTTGGAATTTGGTGCCAC	RPA Primer (reverse)	ACTATCATCATCTAACCAATCTTCTTCTTG	Cas13a	Cas13a crRNA	CUCUUCUUCAGGUUGAAGAGCAGCAGAA	63
Ultra-sensitive and high-throughput CRISPR-powered COVID-19 diagnosis.	PCR	Orf1ab	ORF1ab-F	CCCTGTGGGTTTTACACTTAA	ORF1ab-R	ACGATTGTGCATCAGCTGA	Cas12a	gRNA -ORF1ab	UAAUUUCUACUCUUGUAGAUCACAUACCGCAGACGGUACAGAC	64
		N	N-F	GGGGAACTTCTCCTGCTAGAAT	N-R	AGACATTTTGCTCTCAAGCTG	Cas12a	gRNA-N	UAAUUUCUACUCUUGUAGAUCUGCUGCUUGACAGAUUGAAC
Ultrasensitive and visual detection of SARS-CoV-2 using all-in-one dual CRISPR-Cas12a assay.	RPA	N	Forward primer (FP) targeting SARS-CoV-2 N gene	AGGCAGCAGTAGGGGAACTTCTCCTGCTAGAAT	Reverse primer (FP) targeting SARS-CoV-2 N gene	TTGGCCTTTACCAGACATTTTGCTCTCAAGCTG	Cas12a	Forward crRNA (crRNA1) targeting SARS-CoV-2 N gene	UAAUUUCUACUAAGUGUAGAUCAUCACCGCCAUUGCCAGCC	65
							Cas12a	Forward crRNA (crRNA2) targeting SARS-CoV-2 N gene	UAAUUUCUACUAAGUGUAGAUUUGCUGCUGCUUGACAGAUU
							Cas12a	Forward crRNA (crRNA3) targeting SARS-CoV-2 N gene	UAAUUUCUACUAAGUGUAGAUCUGCUGCUUGACAGAUUGAAC
UnCovid: A versatile, low-cost, and open-source protocol for SARS-CoV-2 RNA detection.	PCR	Orf1ab	FCb3	GTTGTTCAGTTGACTTCGC	RCb2	GACAATTTCACAAGCACAGG	Cas12a	ORF1ab	UAAUUUCUACUAAGUGUAGAUUUAGAGACGGUUGGGAAAUUG	66
		N	FN1	TACAAACATTGGCCGCAAATTGC	RN2	TCATCCAATTTGATGGCACC	Cas12a	N	UAAUUUCUACUAAGUGUAGAUCCCCCAGCGCUUCAGCGUUC
Universally Stable and Precise CRISPR-LAMP Detection Platform for Precise Multiple Respiratory Tract Virus Diagnosis Including Mutant SARS-CoV-2 Spike N501Y.	LAMP	N	F3	TGGCTACTACCGAAGAGCT			Cas12a	N-crRNA1	ATTTTACCGTCACCACCACGAATT	67
		N	B3	TGCAGCATTGTTAGCAGGAT
		N	FIP	TCTGGCCCAGTTCCTAGGTAGTGACGAATTCGTGGTGGTGA
		N	BIP	AGACGGCATCATATGGGTTGCAGCGGGTGCCAATGTGATC
		N	LF	TGGACTGAGATCTTTCATTTTACCG
		N	LB	CTGAGGGAGCCTTGAATACACCA
		S	F3	CCTGTATAGATTGTTTAGGAAGTC			Cas12a	crRNA for S gene	TTTCCAACCCACTAATGGTGTTGGTTA
		S	B3	TGGTGCATGTAGAAGTTCAA
		S	FIP	TCAACACCATTACAAGGTGTGCTATAATCTCAAACCTTTTGAGAGAG
		S	BIP	TACAATCATATGGTTTCCAACCCAAGAAAGTACTACTACTCTGTATGG
		S	LF	CCGGCCTGATAGATTTCAGTTG
		RdRp	F3	ACTGACTTAACAAAGCCTTAC			Cas12a	RdRp-crRNA4	GGTGGTATGTCTGATCCCAATATT
		RdRp	B3	CACCATCAACAAATATTTTTCTCAC
		RdRp	FIP	GGTGGTATGTCTGATCCCAATATTTGGGATTTGTTAAAATATGACTTCAC
		RdRp	BIP	TGTGTTAACTGTTTGGATGACAGAGTAGGTGGGAACACTGTAG
		RdRp	LF	CGGTCAAAGAGTTTTAACCTCTCTT
		RdRp	LB	TGCATTCTGCATTGTGCAAAC
Unlocking SARS-CoV-2 detection in low- and middle-income countries.	LAMP	N	Fn1	TACAAACATTGGCCGCAAATTGC			Cas12a	N_crRNA	TAATACGACTCACTATAGGTAATTTCTACTAAGTGTAGATCCCCCAGCGCTTCAGCGTTC
		N	Fn2	AATTTGCCCCCAGC			Cas12a	ORF1ab_crRNA	TAATACGACTCACTATAGGTAATTTCTACTAAGTGTAGATTTAGAGACGGTTGGGAAATTG
		N	Fn3	GGAACTGATTACAAACATTGGC
		N	Rn1	CCAATGCGCGACATTCCG
		N	Rn2	TCATCCAATTTGATGGCACC
		Orf1ab	Fcb1	TTGAAGAGAAGTTTAAGGAAGG
		Orf1ab	Fcb2	AGTTTCTTAGAGACGGTTGG
		Orf1ab	Fcb3	GTTGTTCAGTTGACTTCGC
		Orf1ab	Rcb1	CCGACAATTTCACAAGCACAGG
		Orf1ab	Rcb2	GACAATTTCACAAGCACAGG
